# Supplementary material for: Serum microRNAs as predictors of risk for non-muscle invasive bladder cancer
Source: Oncotarget. 2018 Feb 12;9(19):14895–908. doi: 10.18632/oncotarget.24473 (PMC5871085; doi:10.18632/oncotarget.24473)
Supplement: Supplementary file 2 [file oncotarget-09-14895-s002.xlsx]

## Sheet: Supplementary Table 2
Supplementary Table 2: Significant miRNA ratios in discovery phase.
miRNA ratio	Cases, N (%)	Controls, N (%)	OR (95% CI)	P-value
16/186
low	45(43.69)	58(56.31)	1 (reference)
High	74(56.49)	57(43.51)	1.81 (1.04-3.16)	0.036
16/374a
Low	65(57.02)	49(42.98)	1 (reference)
High	37(42.05)	51(57.95)	0.49 (0.26-0.9)	0.022
18a/30b
Low	64(55.17)	52(44.83)	1 (reference)
High	39(41.49)	55(58.51)	0.48 (0.26-0.87)	0.016
18a/93
Low	78(60.00)	52(40.00)	1 (reference)
High	41(39.42)	63(60.58)	0.46 (0.27-0.81)	0.007
18a/93star
Low	73(57.94)	53(42.06)	1 (reference)
High	47(43.93)	60(56.07)	0.55 (0.31-0.95)	0.032
18a/126
Low	72(57.14)	54(42.86)	1 (reference)
High	45(43.69)	58(56.31)	0.56 (0.32-0.98)	0.043
18a/130a
Low	69(57.50)	51(42.50)	1 (reference)
High	39(40.63)	57(59.38)	0.5 (0.28-0.9)	0.021
18a/320b
Low	60(55.05)	49(44.95)	1 (reference)
High	42(41.58)	59(58.42)	0.52 (0.28-0.95)	0.033
18a/423-5p
Low	71(57.72)	52(42.28)	1 (reference)
High	42(43.30)	55(56.70)	0.51 (0.29-0.91)	0.022
19b/150
Low	83(57.24)	62(42.76)	1 (reference)
High	44(41.90)	61(58.10)	0.53 (0.32-0.9)	0.019
19b/192
Low	72(57.14)	54(42.86)	1 (reference)
High	50(45.05)	61(54.95)	0.56 (0.32-0.97)	0.037
20b/106b
Low	69(57.98)	50(42.02)	1 (reference)
High	45(42.45)	61(57.55)	0.56 (0.31-0.98)	0.043
7d/106b
Low	59(57.28)	44(42.72)	1 (reference)
High	30(38.96)	47(61.04)	0.46 (0.24-0.89)	0.022
7d/148b
Low	51(55.43)	41(44.57)	1 (reference)
High	30(39.47)	46(60.53)	0.49 (0.25-0.95)	0.034
18/25
Low	81(59.56)	55(40.44)	1 (reference)
High	45(42.86)	60(57.14)	0.45 (0.26-0.79)	0.005
18/106a
Low	83(61.48)	52(38.52)	1 (reference)
High	51(42.50)	69(57.50)	0.42 (0.24-0.71)	0.001
18/150
Low	76(58.02)	55(41.98)	1 (reference)
High	51(44.35)	64(55.65)	0.58 (0.34-0.98)	0.04
18/423-5p
Low	70(59.32)	48(40.68)	1 (reference)
High	53(46.09)	62(53.91)	0.53 (0.3-0.93)	0.026
18/1274a
Low	55(56.70)	42(43.30)	1 (reference)
High	45(46.39)	52(53.61)	0.51 (0.28-0.95)	0.033
18/1274b
Low	76(57.58)	56(42.42)	1 (reference)
High	55(45.08)	67(54.92)	0.49 (0.29-0.83)	0.008
19a/30d
Low	79(56.03)	62(43.97)	1 (reference)
High	45(44.12)	57(55.88)	0.57 (0.33-0.98)	0.041
19a/192
Low	77(58.33)	55(41.67)	1 (reference)
High	46(45.10)	56(54.90)	0.55 (0.31-0.95)	0.033
19a/423-5p
Low	78(60.00)	52(40.00)	1 (reference)
High	45(45.00)	55(55.00)	0.49 (0.28-0.85)	0.012
20a/152
Low	35(40.70)	51(59.30)	1 (reference)
High	73(59.84)	49(40.16)	2.57 (1.4-4.74)	0.002
20a/186
Low	46(43.40)	60(56.60)	1 (reference)
High	74(58.27)	53(41.73)	1.85 (1.06-3.23)	0.029
20a/324-3p
Low	41(43.62)	53(56.38)	1 (reference)
High	77(58.78)	54(41.22)	1.78 (1-3.14)	0.048
21/139-5p
Low	57(55.88)	45(44.12)	1 (reference)
High	38(43.18)	50(56.82)	0.51 (0.27-0.96)	0.038
24/30d
Low	78(57.78)	57(42.22)	1 (reference)
High	44(41.90)	61(58.10)	0.48 (0.27-0.83)	0.009
24/423-5p
Low	76(58.46)	54(41.54)	1 (reference)
High	45(43.69)	58(56.31)	0.51 (0.29-0.9)	0.021
26a/140-5p
Low	38(43.68)	49(56.32)	1 (reference)
High	61(59.22)	42(40.78)	2 (1.08-3.7)	0.027
26a/152
Low	41(46.07)	48(53.93)	1 (reference)
High	53(57.61)	39(42.39)	1.91 (1.01-3.6)	0.046
27a/106b
Low	63(56.76)	48(43.24)	1 (reference)
High	47(43.12)	62(56.88)	0.51 (0.29-0.9)	0.02
27a/150
Low	70(55.56)	56(44.44)	1 (reference)
High	47(43.52)	61(56.48)	0.57 (0.33-0.99)	0.045
27a/152
Low	38(42.70)	51(57.30)	1 (reference)
High	62(56.88)	47(43.12)	1.98 (1.09-3.6)	0.025
28-3p/324-3p
Low	46(46.00)	54(54.00)	1 (reference)
High	55(57.89)	40(42.11)	1.84 (1.01-3.35)	0.046
29a/222
Low	43(40.95)	62(59.05)	1 (reference)
High	78(59.09)	54(40.91)	1.97 (1.13-3.42)	0.016
25/27b
Low	41(41.84)	57(58.16)	1 (reference)
High	67(56.78)	51(43.22)	2.17 (1.19-3.96)	0.011
25/106a
Low	48(44.44)	60(55.56)	1 (reference)
High	78(58.21)	56(41.79)	1.96 (1.12-3.42)	0.018
25/142-3p
Low	39(43.82)	50(56.18)	1 (reference)
High	73(58.87)	51(41.13)	1.85 (1.03-3.32)	0.039
25/146a
Low	50(45.05)	61(54.95)	1 (reference)
High	71(56.80)	54(43.20)	1.8 (1.03-3.17)	0.04
25/152
Low	36(39.13)	56(60.87)	1 (reference)
High	69(60.53)	45(39.47)	2.92 (1.57-5.46)	0.001
25/186
Low	39(39.80)	59(60.20)	1 (reference)
High	80(59.26)	55(40.74)	2.2 (1.25-3.88)	0.006
25/191
Low	49(44.95)	60(55.05)	1 (reference)
High	65(55.08)	53(44.92)	1.82 (1-3.29)	0.048
25/301a
Low	36(41.86)	50(58.14)	1 (reference)
High	68(59.65)	46(40.35)	1.96 (1.08-3.55)	0.026
25/199a-3p
Low	35(46.67)	40(53.33)	1 (reference)
High	60(61.86)	37(38.14)	1.97 (1.01-3.86)	0.048
25/324-5
Low	46(43.40)	60(56.60)	1 (reference)
High	79(58.96)	55(41.04)	2.09 (1.18-3.7)	0.011
25/376a
Low	53(46.49)	61(53.51)	1 (reference)
High	71(59.66)	48(40.34)	1.8 (1.05-3.11)	0.033
25/409-3p
Low	42(41.58)	59(58.42)	1 (reference)
High	81(59.56)	55(40.44)	2.29 (1.29-4.06)	0.005
26b/221
Low	42(43.30)	55(56.70)	1 (reference)
High	60(57.69)	44(42.31)	1.91 (1.04-3.51)	0.036
27b/30b
Low	60(56.07)	47(43.93)	1 (reference)
High	40(40.40)	59(59.60)	0.51 (0.28-0.92)	0.026
27b/106a
Low	66(56.90)	50(43.10)	1 (reference)
High	46(42.20)	63(57.80)	0.46 (0.26-0.82)	0.008
27b/193b
Low	60(55.05)	49(44.95)	1 (reference)
High	36(43.37)	47(56.63)	0.53 (0.28-0.98)	0.042
27b/1274b
Low	71(54.20)	60(45.80)	1 (reference)
High	42(43.30)	55(56.70)	0.52 (0.29-0.93)	0.028
29c/155
Low	36(40.45)	53(59.55)	1 (reference)
High	60(55.05)	49(44.95)	2.1 (1.14-3.85)	0.017
29c/331-3p
Low	40(42.11)	55(57.89)	1 (reference)
High	67(54.92)	55(45.08)	1.8 (1-3.22)	0.048
30b/152
Low	37(41.11)	53(58.89)	1 (reference)
High	59(58.42)	42(41.58)	2.17 (1.17-4.03)	0.014
30b/199a-3p
Low	39(47.56)	43(52.44)	1 (reference)
High	53(60.92)	34(39.08)	2.1 (1.05-4.21)	0.036
30b/331-3p
Low	34(40.00)	51(60.00)	1 (reference)
High	67(55.37)	54(44.63)	1.84 (1-3.36)	0.049
30c/331-3p
Low	35(39.33)	54(60.67)	1 (reference)
High	73(57.94)	53(42.06)	2.16 (1.2-3.9)	0.01
30e-3p/152
Low	41(44.09)	52(55.91)	1 (reference)
High	58(58.59)	41(41.41)	2.12 (1.15-3.9)	0.016
93/152
Low	43(43.88)	55(56.12)	1 (reference)
High	60(54.55)	50(45.45)	1.82 (1.01-3.29)	0.048
106b/152
Low	36(39.56)	55(60.44)	1 (reference)
High	65(58.56)	46(41.44)	2.25 (1.22-4.15)	0.009
106b/186
Low	39(40.63)	57(59.38)	1 (reference)
High	75(56.82)	57(43.18)	2.03 (1.15-3.61)	0.015
106b/324-5
Low	47(43.93)	60(56.07)	1 (reference)
High	72(55.81)	57(44.19)	1.86 (1.06-3.24)	0.03
106b/409-3p
Low	42(41.18)	60(58.82)	1 (reference)
High	73(57.03)	55(42.97)	1.96 (1.09-3.5)	0.024
106b/328
Low	38(38.78)	60(61.22)	1 (reference)
High	69(60.53)	45(39.47)	2.5 (1.39-4.5)	0.002
106b/484
Low	42(41.18)	60(58.82)	1 (reference)
High	71(57.26)	53(42.74)	2.02 (1.14-3.59)	0.017
30d/152
Low	39(40.63)	57(59.38)	1 (reference)
High	67(58.77)	47(41.23)	2.34 (1.3-4.23)	0.005
30d/148b
Low	59(56.19)	46(43.81)	1 (reference)
High	38(42.70)	51(57.30)	0.54 (0.3-0.99)	0.047
30d/331-3p
Low	40(42.55)	54(57.45)	1 (reference)
High	74(54.41)	62(45.59)	1.91 (1.07-3.39)	0.028
30d/423-5p
Low	67(57.76)	49(42.24)	1 (reference)
High	49(44.55)	61(55.45)	0.5 (0.28-0.88)	0.016
92a/146a
Low	49(43.75)	63(56.25)	1 (reference)
High	79(55.63)	63(44.37)	1.86 (1.07-3.22)	0.028
92a/152
Low	34(38.64)	54(61.36)	1 (reference)
High	75(59.06)	52(40.94)	2.83 (1.54-5.18)	0.001
92a/186
Low	41(41.41)	58(58.59)	1 (reference)
High	80(56.74)	61(43.26)	1.98 (1.14-3.45)	0.015
92a/324-5
Low	46(42.99)	61(57.01)	1 (reference)
High	82(56.16)	64(43.84)	1.98 (1.13-3.47)	0.018
92a/376a
Low	54(47.37)	60(52.63)	1 (reference)
High	73(56.59)	56(43.41)	1.73 (1.01-2.97)	0.046
92a/409-3p
Low	41(39.81)	62(60.19)	1 (reference)
High	86(58.50)	61(41.50)	2.48 (1.4-4.42)	0.002
93star/192
Low	74(56.92)	56(43.08)	1 (reference)
High	45(45.45)	54(54.55)	0.54 (0.31-0.96)	0.035
106a/142-3p
Low	41(44.57)	51(55.43)	1 (reference)
High	77(59.69)	52(40.31)	1.77 (1-3.14)	0.049
106a/152
Low	38(40.86)	55(59.14)	1 (reference)
High	72(59.02)	50(40.98)	2.25 (1.25-4.04)	0.007
106a/1274b
Low	76(56.30)	59(43.70)	1 (reference)
High	55(45.83)	65(54.17)	0.56 (0.33-0.95)	0.031
126/152
Low	37(40.66)	54(59.34)	1 (reference)
High	65(58.04)	47(41.96)	2.9 (1.54-5.47)	0.001
126/148b
Low	63(57.80)	46(42.20)	1 (reference)
High	39(42.86)	52(57.14)	0.49 (0.26-0.91)	0.023
126/1274a
Low	56(57.73)	41(42.27)	1 (reference)
High	43(43.88)	55(56.12)	0.5 (0.27-0.92)	0.025
130a/324-3p
Low	40(42.11)	55(57.89)	1 (reference)
High	75(57.25)	56(42.75)	1.81 (1.02-3.19)	0.041
130a/339-3p
Low	30(37.04)	51(62.96)	1 (reference)
High	70(57.38)	52(42.62)	2.2 (1.18-4.1)	0.013
140-3p/152
Low	36(43.90)	46(56.10)	1 (reference)
High	52(54.74)	43(45.26)	2.09 (1.08-4.04)	0.028
142-3p/148b
Low	60(58.82)	42(41.18)	1 (reference)
High	32(42.67)	43(57.33)	0.48 (0.25-0.93)	0.029
127-3p/152
Low	37(42.05)	51(57.95)	1 (reference)
High	61(59.80)	41(40.20)	2.44 (1.29-4.6)	0.006
139-5p/152
Low	35(41.18)	50(58.82)	1 (reference)
High	54(54.00)	46(46.00)	2.21 (1.16-4.22)	0.017
140-5p/199a-3p
Low	57(61.29)	36(38.71)	1 (reference)
High	32(46.38)	37(53.62)	0.5 (0.25-1)	0.048
140-5p/1274a
Low	55(57.89)	40(42.11)	1 (reference)
High	33(44.59)	41(55.41)	0.51 (0.26-0.99)	0.045
146a/152
Low	40(41.24)	57(58.76)	1 (reference)
High	66(57.39)	49(42.61)	2.32 (1.27-4.23)	0.006
146a/423-5p
Low	71(57.26)	53(42.74)	1 (reference)
High	47(43.93)	60(56.07)	0.53 (0.3-0.92)	0.025
146a/1274b
Low	82(56.94)	62(43.06)	1 (reference)
High	44(41.12)	63(58.88)	0.46 (0.26-0.79)	0.005
150/152
Low	40(42.11)	55(57.89)	1 (reference)
High	67(57.76)	49(42.24)	2.21 (1.22-4.02)	0.009
150/186
Low	42(41.58)	59(58.42)	1 (reference)
High	76(56.72)	58(43.28)	1.79 (1.03-3.09)	0.038
150/151-3p
Low	47(43.12)	62(56.88)	1 (reference)
High	74(56.92)	56(43.08)	1.77 (1.03-3.04)	0.04
150/331-3p
Low	36(40.00)	54(60.00)	1 (reference)
High	82(57.75)	60(42.25)	1.94 (1.1-3.42)	0.022
150/409-3p
Low	39(37.50)	65(62.50)	1 (reference)
High	85(60.28)	56(39.72)	2.56 (1.47-4.47)	0.001
148a/324-3p
Low	38(44.71)	47(55.29)	1 (reference)
High	66(57.89)	48(42.11)	1.85 (1.01-3.39)	0.048
148a/409-3p
Low	38(43.18)	50(56.82)	1 (reference)
High	76(58.46)	54(41.54)	1.93 (1.08-3.45)	0.025
152/191
Low	59(57.84)	43(42.16)	1 (reference)
High	38(39.58)	58(60.42)	0.4 (0.21-0.74)	0.003
152/148b
Low	60(57.69)	44(42.31)	1 (reference)
High	27(36.99)	46(63.01)	0.33 (0.17-0.65)	0.001
152/192
Low	60(56.60)	46(43.40)	1 (reference)
High	41(44.09)	52(55.91)	0.49 (0.27-0.92)	0.025
152/193b
Low	62(57.94)	45(42.06)	1 (reference)
High	31(40.26)	46(59.74)	0.38 (0.2-0.73)	0.004
152/199a-3p
Low	51(58.62)	36(41.38)	1 (reference)
High	40(48.19)	43(51.81)	0.49 (0.24-0.98)	0.044
152/320
Low	74(60.16)	49(39.84)	1 (reference)
High	36(38.71)	57(61.29)	0.35 (0.19-0.64)	0.001
152/328
Low	62(57.94)	45(42.06)	1 (reference)
High	36(40.45)	53(59.55)	0.47 (0.25-0.87)	0.017
152/423-5p
Low	65(58.56)	46(41.44)	1 (reference)
High	38(42.22)	52(57.78)	0.46 (0.25-0.84)	0.012
152/1274a
Low	60(63.83)	34(36.17)	1 (reference)
High	22(31.88)	47(68.12)	0.15 (0.07-0.33)	0
152/451
Low	67(57.76)	49(42.24)	1 (reference)
High	41(43.16)	54(56.84)	0.47 (0.26-0.85)	0.013
152/1274b
Low	74(60.66)	48(39.34)	1 (reference)
High	34(35.42)	62(64.58)	0.26 (0.14-0.48)	0
155/378
Low	66(55.00)	54(45.00)	1 (reference)
High	48(43.24)	63(56.76)	0.56 (0.33-0.97)	0.038
155/451
Low	64(56.64)	49(43.36)	1 (reference)
High	48(44.44)	60(55.56)	0.57 (0.32-1)	0.049
186/423-5p
Low	75(59.06)	52(40.94)	1 (reference)
High	45(43.69)	58(56.31)	0.5 (0.28-0.87)	0.015
186/1274b
Low	76(55.07)	62(44.93)	1 (reference)
High	46(42.99)	61(57.01)	0.5 (0.29-0.88)	0.015
191/148b
Low	58(56.86)	44(43.14)	1 (reference)
High	41(42.27)	56(57.73)	0.55 (0.3-1)	0.048
191/409-3p
Low	40(39.60)	61(60.40)	1 (reference)
High	76(57.58)	56(42.42)	1.88 (1.09-3.27)	0.024
191/423-5p
Low	68(57.63)	50(42.37)	1 (reference)
High	41(41.00)	59(59.00)	0.47 (0.26-0.83)	0.009
191/1274b
Low	67(54.92)	55(45.08)	1 (reference)
High	51(44.74)	63(55.26)	0.52 (0.3-0.91)	0.022
148b/409-3p
Low	38(41.30)	54(58.70)	1 (reference)
High	67(58.26)	48(41.74)	2.19 (1.2-4)	0.011
148b/328
Low	32(40.51)	47(59.49)	1 (reference)
High	63(57.27)	47(42.73)	2.03 (1.07-3.84)	0.03
151-3p/378
Low	71(57.72)	52(42.28)	1 (reference)
High	54(44.26)	68(55.74)	0.56 (0.33-0.96)	0.036
192/484
Low	43(45.74)	51(54.26)	1 (reference)
High	72(57.14)	54(42.86)	1.81 (1.01-3.25)	0.047
192/486-5p
Low	44(46.32)	51(53.68)	1 (reference)
High	68(57.14)	51(42.86)	1.85 (1.02-3.35)	0.043
193b/339-3p
Low	31(39.74)	47(60.26)	1 (reference)
High	57(55.88)	45(44.12)	1.9 (1.02-3.56)	0.044
221/1274a
Low	55(55.56)	44(44.44)	1 (reference)
High	36(41.86)	50(58.14)	0.53 (0.28-0.99)	0.045
301a/320b
Low	63(58.88)	44(41.12)	1 (reference)
High	29(35.37)	53(64.63)	0.39 (0.21-0.74)	0.004
320b/199a-3p
Low	30(39.47)	46(60.53)	1 (reference)
High	56(60.87)	36(39.13)	2.67 (1.34-5.3)	0.005
199a-3p/451
Low	62(60.78)	40(39.22)	1 (reference)
High	38(45.78)	45(54.22)	0.49 (0.26-0.93)	0.028
222/423-5p
Low	67(59.82)	45(40.18)	1 (reference)
High	51(43.22)	67(56.78)	0.49 (0.28-0.84)	0.01
223star/409-3p
Low	46(41.82)	64(58.18)	1 (reference)
High	72(55.81)	57(44.19)	1.73 (1.02-2.94)	0.043
324-5/374a
Low	67(58.26)	48(41.74)	1 (reference)
High	40(43.48)	52(56.52)	0.53 (0.29-0.96)	0.037
324-5/423-5p
Low	74(57.36)	55(42.64)	1 (reference)
High	49(44.95)	60(55.05)	0.53 (0.31-0.93)	0.025
324-5/451
Low	80(56.34)	62(43.66)	1 (reference)
High	47(43.93)	60(56.07)	0.57 (0.33-0.99)	0.045
331-3p/423-5p
Low	70(59.32)	48(40.68)	1 (reference)
High	43(42.57)	58(57.43)	0.43 (0.24-0.77)	0.005
331-3p/1274b
Low	74(56.06)	58(43.94)	1 (reference)
High	47(44.34)	59(55.66)	0.51 (0.29-0.88)	0.016
339-3p/423-5p
Low	67(59.29)	46(40.71)	1 (reference)
High	34(39.53)	52(60.47)	0.41 (0.22-0.77)	0.005
339-3p/1274a
Low	50(56.82)	38(43.18)	1 (reference)
High	28(39.44)	43(60.56)	0.45 (0.22-0.89)	0.021
374a/484
Low	38(42.22)	52(57.78)	1 (reference)
High	66(58.41)	47(41.59)	2.13 (1.16-3.91)	0.015
376a/423-5p
Low	69(58.97)	48(41.03)	1 (reference)
High	52(48.15)	56(51.85)	0.54 (0.31-0.96)	0.035
409-3p/423-5p
Low	79(58.96)	55(41.04)	1 (reference)
High	41(42.27)	56(57.73)	0.48 (0.27-0.84)	0.01
409-3p/451
Low	83(58.87)	58(41.13)	1 (reference)
High	43(40.95)	62(59.05)	0.45 (0.25-0.8)	0.006
328/484
Low	41(41.00)	59(59.00)	1 (reference)
High	73(57.48)	54(42.52)	1.97 (1.12-3.48)	0.019
328/1274b
Low	70(56.00)	55(44.00)	1 (reference)
High	48(44.86)	59(55.14)	0.55 (0.31-0.95)	0.033
423-5p/484
Low	47(44.76)	58(55.24)	1 (reference)
High	71(56.80)	54(43.20)	1.89 (1.07-3.34)	0.029
