# Supplementary material for: Serum microRNAs as predictors of risk for non-muscle invasive bladder cancer
Source: Oncotarget. 2018 Feb 12;9(19):14895–908. doi: 10.18632/oncotarget.24473 (PMC5871085; doi:10.18632/oncotarget.24473)
Supplement: Supplementary file 3 [file oncotarget-09-14895-s003.xlsx]

## Sheet: Supplementary Table 4
Supplementary Table 4: Missing rate of
89 serum detectable miRNAs.
miRNA	Missing rate
hsa-let-7d-5p	0.3678
hsa-miR-101	0.7985
hsa-miR-106a-5p	0.0213
hsa-miR-106b-5p	0.1674
hsa-miR-106bstar	0.9243
hsa-miR-125a-5p	0.5853
hsa-miR-125b-5p	0.6674
hsa-miR-126-3p	0.0149
hsa-miR-127-3p	0.4851
hsa-miR-1274a	0.2793
hsa-miR-1274b	0.0011
hsa-miR-130a-3p	0.2409
hsa-miR-139-5p	0.3049
hsa-miR-140-3p	0.6727
hsa-miR-140-5p	0.2814
hsa-miR-142-3p	0.1535
hsa-miR-142-5p	0.6407
has-miR-144	0.967
Has-miR-144star	0.7846
hsa-miR-146a-5p	0.0021
hsa-miR-148a-3p	0.6407
hsa-miR-148b-3p	0.6162
hsa-miR-150-5p	0.0171
has-miR151-5p	0.9893
hsa-miR-151a-3p	0.0277
hsa-miR-152	0.3774
hsa-miR-155-5p	0.1482
hsa-miR-16-5p	0.0309
hsa-miR-18	0.048
hsa-miR-181a	0.9542
hsa-miR-185-5p	0.387
hsa-miR-186-5p	0.0981
hsa-miR-18a-5p	0.2143
hsa-miR-191-5p	0.048
hsa-miR-192-5p	0.1866
hsa-miR-193b-3p	0.3134
hsa-miR-194-5p	0.532
hsa-miR-195-5p	0.3092
hsa-miR-199a-3p	0.5021
hsa-miR-19a-3p	0
hsa-miR-19b-3p	0
hsa-miR-20a-5p	0.0171
hsa-miR-20b-5p	0.177
hsa-miR-21-5p	0.1919
hsa-miR-221-3p	0.1652
hsa-miR-222-3p	0
hsa-miR-223	0.7484
hsa-miR-223star	0.1045
hsa-miR-23a	0.9957
hsa-miR-24-3p	0.0139
hsa-miR-25-3p	0.064
hsa-miR-26a-5p	0.5405
hsa-miR-26b-5p	0.5139
hsa-miR-27a-3p	0.0789
hsa-miR-27b-3p	0.2132
hsa-miR-28-3p	0.6482
hsa-miR-29a-3p	0.0618
hsa-miR-29c-3p	0.1695
hsa-miR-301a-3p	0.3827
hsa-miR-30b-5p	0.2058
hsa-miR-30c-5p	0.2271
hsa-miR-30d-5p	0.129
hsa-miR-30e-3p	0.1844
hsa-miR-320a	0.0043
hsa-miR-320b	0.1439
hsa-miR-324-3p	0.1482
hsa-miR-324-5p	0.0277
hsa-miR-328	0.1215
hsa-miR-331-3p	0.0608
hsa-miR-335	0.7932
hsa-miR-339-3p	0.2335
hsa-miR-342-3p	0.0032
hsa-miR-374a-5p	0.5522
hsa-miR-375	0.0714
hsa-miR-376a-3p	0.2974
hsa-miR-378a-3p	0.0011
hsa-miR-409-3p	0.0011
hsa-miR-423-5p	0.0757
hsa-miR-425*	0.8561
hsa-miR-451a	0
hsa-miR-484	0.0128
hsa-miR-486-5p	0.1215
hsa-miR-532-3p	0.1695
has-miR-574-3p	0.2324
hsa-miR-590-5p	0.6898
hsa-miR-629	0.8635
hsa-miR-92a-3p	0
hsa-miR-93-5p	0.0245
hsa-miR-93-3p	0.0267
